# Supplementary material for: Computed tomography‐based radiomics prediction of CTLA4 expression and prognosis in clear cell renal cell carcinoma
Source: Cancer Med. 2022 Nov 17;12(6):7627–38. doi: 10.1002/cam4.5449 (PMC10067074; doi:10.1002/cam4.5449)
Supplement: Supplementary file 2 — Supplemental Table S1. [file CAM4-12-7627-s003.xlsx]

## Sheet: Sheet1
ID	setSize	Detail genes
PROTEASOMAL_PROTEIN_CATABOLIC_PROCESS	483	FBXO27/DAB2/APOE/ANKIB1/NHLRC1/MAPK9/CDC23/DNAJB9/FBXL17/AQP11/CANX/TREM2/FOXRED2/WWP1/PSMC2/TRIM38/RNF14/ERLIN1/UBXN4/NEDD4/MTM1/UFL1/TBL1X/SPOPL/PSMD14/PMAIP1/TAF9/FAF2/CEBPA/CSNK1A1/UBE2S/KLHDC2/CLOCK/FBXW11/CUL2/HSPA5/CUL3/DTL/RFFL/SKP1/PSMB9/ECPAS/F8A1/FBXO38/PSMA6/MAN1A1/HFE/UBQLN1/SVIP/DNAJB14/FAM8A1/SHH/CUL1/UBQLN2/RAD23B/CDC20/CUL5/USP14/GCLC/FEM1C/PSMB10/UBE2B/TMTC3/RNFT1/ITCH/UBE2A/PSM…
REGULATION_OF_AUTOPHAGY	333	RRAGD/FZD5/ATP6V0C/TRIM14/TRIM6/CISD1/SLC25A5/SREBF1/ZMPSTE24/LARP1/NLRP6/ATP6V0E2/TREM2/SESN3/TRIM38/VDAC1/PRKAA2/NEDD4/MTM1/SCOC/TBC1D14/NOD2/UFL1/DRAM1/CTSA/BNIP3/PRKD1/PTPN22/HMOX1/ENDOG/SNX30/IFI16/MID2/RALB/MET/MFSD8/ATG5/ATP6V0D2/SNX7/RMC1/CISD2/IKBKG/PIP4K2A/SCFD1/RHEB/SNX18/SNX4/TIGAR/EIF4G2/TPCN2/SNX5/MAP3K7/IFNG/PIP4K2C/SPTLC1/SEC22B/UBQLN1/SVIP/ATP6V1D/ATP6V0D1/ERCC4/ATP6V0E1/UBQLN2/B…
MACROAUTOPHAGY	304	ATP6V0C/SLC25A5/SQSTM1/STX17/LARP1/SNX14/ATP6V0E2/SESN3/TRAPPC8/VDAC1/PRKAA2/NEDD4/MTM1/LAMP2/SCOC/TBC1D14/NOD2/UFL1/BNIP3/RAB19/HMOX1/SNX30/VTI1B/RALB/STAM2/MFSD8/STAM/ATG5/ATP6V0D2/SNX7/VAMP7/IKBKG/WDFY3/PIP4K2A/SCFD1/RHEB/SNX18/SNX4/TIGAR/RETREG1/SNX5/MAP3K7/PIP4K2C/SPTLC1/SEC22B/UBQLN1/ILRUN/ATP6V1D/PGAM5/ATP6V0D1/ATP6V0E1/UBQLN2/BAG3/VPS13C/SNX6/TBK1/EPM2A/UBA5/ATG10/WIPI1/HDAC6/NBR1/HUWE1/V…
